# Supplementary material for: Multiple Aneurysms AnaTomy CHallenge 2018 (MATCH): uncertainty quantification of geometric rupture risk parameters
Source: Biomed Eng Online. 2019 Mar 25;18:35. doi: 10.1186/s12938-019-0657-y (PMC6434802; doi:10.1186/s12938-019-0657-y)
Supplement: Supplementary file 1 — Additional file 1. All geometric parameters calculated for the aneurysm geometries provided in frames of MATCH. [file 12938_2019_657_MOESM1_ESM.xlsx]

## Sheet: parameter values
individual string per aneurysm and group	group #	location coded (anterior left A=1, anterior left B=2, anterior right A=3, anterior right B=4, posterior=5) [-]	rupture status	parameter	name	height	maximum dimension	maximum height	maximum diameter	bulge height	minimum neck diameter	maximum neck diameter	neck perimeter	equivalent neck diameter	aspect ratio	equivalent aspect ratio	bottleneck factor	bulge location	volume	convex hull volume	minimal bounding sphere volume	surface area	convex hull surface area	minimal bounding sphere surface area	closed surface area	neck area	elliptical neck area	Undulation Index	convexity ratio	nonsphericity index	isoperimetric ratio	ellipticity index	aneurysm volume to bounding sphere volume	aneurysm surface area to bounding sphere area	mean of mean curvature	mean of absolute mean Curvature	standard deviation of mean curvature	high mean curvature	mean of Gaussian curvature	mean of absolute Gaussian curvature	standard deviation of Gaussian curvature	high Gaussian curvature	L2-Norm of Gaussian curvature	L2-Norm of mean curvature	Size Ratio
		1,2 = anterior left	0 = no		abbreviation	H	L_{max}	H_{max}	D_{max}	H_{b}	D_{neck,min}	D_{neck,max}	P_{neck}	D_{neck,equiv}	AR	AR_{equiv}	BF	BL	V	V_{CH}	V_{MBS}	A	A_{CH}	A_{MBS}	A_{closed}	A_{neck}	A_{neck,elliptical}	UI	CR	NSI	IPR	EI	AVSV	AASA	MAA	absMAA	MSD	HMC	GAA	absGAA	GSD	HGC	GLN	MLN	SR
		3,4 = anterior right	1 = yes		unit	mm	mm	mm	mm	mm	mm	mm	mm	mm					mm³	mm³	mm³	mm²	mm²	mm²	mm²	mm²	mm²								mm^{-1}	mm^{-1}	mm^{-1}	%	mm^{-2}	mm^{-2}	mm^{-2}	%
		5 = posterior			# in manuscript	1	2	3	4	5	13	14	15	16	20	21	22	23	10	11	12	6	7	8	9	17	18	28	29	24	25	30	26	27	31	32	33	34	36	37	38	39	35	40	19
01_left_A_Kopf	1	1	0			3.5965	5.1575	4.2147	5.0518	1.6051	2.3896	2.7949	9.3358	6.70639	1.28681	0.536279	1.80751	0.446295	31.2574	33.3612	72.7247	46.7194	53.0534	84.2569	52.2877	5.5683	5.24543	0.0630613	0.936939	0.271589	5.26944	0.25024	0.429804	0.620575	0.471112	0.519604	0.157816	34.5458	0.192642	0.357524	0.326794	139.718	2.24275	0.335193	1.5887
02_left_A_Kopf	2	1	0			3.8344	5.3305	4.3527	5.1241	1.8047	2.3944	2.9094	9.2643	6.3588	1.31793	0.603007	1.76122	0.47066	33.3756	35.8977	79.5913	49.1544	56.0772	89.4804	54.9821	5.8277	5.47129	0.070258	0.929742	0.276333	5.30398	0.255156	0.419337	0.61446	0.43307	0.479476	0.137776	27.9458	0.128337	0.374345	0.29868	166.557	2.1959	0.318222	1.54999
04_left_A_Kopf	4	1	0			3.782	5.0666	4.1836	5.0074	1.6251	2.3776	2.7481	8.8165	5.99507	1.37622	0.630852	1.82213	0.429693	31.7557	35.0068	70.892	48.0396	54.6466	82.8353	53.9221	5.8825	5.1317	0.0928705	0.907129	0.28618	5.37715	0.248355	0.447945	0.650955	0.468795	0.479472	0.0601139	23.1023	0.177715	0.261144	0.0847448	72.1419	1.30386	0.291794	1.5241
06_left_A_Kopf	6	1	0			3.7598	4.8185	4.1221	4.5396	1.8803	2.1311	2.5571	8.658	7.10342	1.47034	0.529295	1.77529	0.500106	25.4556	27.4144	60.3352	41.2206	46.9533	74.3929	46.096	4.8754	4.27998	0.0714515	0.928549	0.279446	5.3269	0.256763	0.421903	0.619629	0.470125	0.520718	0.129533	26.696	0.150198	0.381986	0.29965	126.135	1.86197	0.302498	1.67238
07_left_A_Kopf	7	1	0			3.9415	5.4118	4.219	5.3502	1.6788	2.7782	3.3063	10.9167	5.74034	1.19212	0.686631	1.61818	0.425929	39.2078	41.6688	82.9933	52.9498	61.3503	92.0124	60.5568	7.607	7.21432	0.059061	0.940939	0.26848	5.24704	0.248034	0.472421	0.658138	0.428351	0.475379	0.12125	28.6346	0.158256	0.299445	0.183479	119.257	1.92412	0.319656	1.39858
08_left_A_Kopf	8	1	0			3.4444	5.2039	4.1645	4.8957	1.5437	2.6112	2.8108	9.5499	5.66684	1.22542	0.607817	1.74175	0.448177	31.5805	32.8148	74.02	44.9728	52.3008	85.2544	51.7137	6.7409	5.76448	0.0376141	0.962386	0.258437	5.17598	0.247779	0.426648	0.606581	0.466865	0.472302	0.0537888	23.0194	0.188037	0.268619	0.0821285	82.2401	1.22669	0.278196	1.48747
09_left_A_Kopf	9	1	0			3.9932	5.5318	4.4549	5.2115	1.8245	2.7107	3.223	10.6545	5.75872	1.23897	0.693418	1.61697	0.456902	40.0534	41.8806	88.8186	53.2576	61.3069	96.2691	60.6582	7.4006	6.8617	0.0436288	0.956371	0.25924	5.18159	0.244954	0.450957	0.63009	0.4312	0.456014	0.0853727	26.2166	0.164285	0.267701	0.101405	105.082	1.5186	0.30249	1.45222
10_left_A_Kopf	10	1	0			3.7312	4.8493	4.1192	4.6289	1.8607	2.1033	2.486	8.3673	7.11157	1.50088	0.524666	1.86199	0.498687	25.8774	27.7931	59.8766	41.6282	47.201	74.0154	46.3345	4.7063	4.10669	0.0689272	0.931073	0.275258	5.29611	0.25387	0.432179	0.626011	0.492414	0.529594	0.132452	28.5285	0.187563	0.412581	0.300675	143.009	1.91979	0.314381	1.5566
11_left_A_Kopf	11	1	0			3.862	4.9854	4.2853	4.7645	1.794	2.2012	2.5669	8.6461	6.97519	1.50454	0.553676	1.85613	0.464526	28.8283	30.8286	64.9589	44.731	50.4813	78.1466	49.6892	4.9582	4.4377	0.0648846	0.935115	0.273741	5.28505	0.25244	0.443793	0.635846	0.468651	0.514964	0.142045	28.4183	0.166741	0.3608	0.28791	124.371	2.00007	0.320078	1.69755
12_left_A_Kopf	12	1	0			3.5123	4.6781	3.9906	4.5778	1.7139	2.1854	2.4594	8.0705	6.69473	1.42811	0.524636	1.86135	0.487971	24.5544	25.7407	54.4138	39.304	44.7044	69.4422	44.126	4.822	4.22134	0.0460865	0.953913	0.265149	5.22326	0.251479	0.451253	0.635435	0.487242	0.507946	0.0947691	19.4055	0.172038	0.35338	0.323894	95.2793	1.85959	0.287536	1.56698
13_left_A_Kopf	13	1	0			3.5123	4.6781	3.9906	4.5778	1.7139	2.1854	2.4594	8.0705	4.73336	1.42811	0.742031	1.86135	0.487971	30.5337	32.443	70.0174	44.2676	51.868	82.1526	51.0877	6.8201	4.22134	0.0588509	0.941149	0.266032	5.22954	0.247242	0.436087	0.621863	0.490727	0.50055	0.0812436	27.9833	0.213741	0.322771	0.150675	111.011	1.561	0.300469	1.52988
14_left_A_Kopf	14	1	0			3.2229	6.202	3.781	5.9679	0.3378	2.4386	5.968	17.1844	4.83778	0.54003	0.666194	0.999983	0.104812	39.4679	43.0341	124.932	48.1005	63.9221	120.855	62.309	14.2085	11.4303	0.0828692	0.917131	0.28591	5.37512	0.262608	0.315915	0.515566	0.40419	0.429565	0.122357	33.2162	0.128711	0.328334	0.2204	215.771	1.8633	0.295012	1.28314
15_left_A_Kopf	15	1	0			3.6549	4.925	4.0497	4.68	1.8237	2.129	2.5302	8.0775	6.44653	1.44451	0.566956	1.84966	0.498974	26.6254	28.1432	63.4767	41.7569	47.4699	76.9533	46.7689	5.012	4.23078	0.0539313	0.946069	0.268219	5.24517	0.25188	0.419452	0.607757	0.501533	0.508473	0.0487658	25.8279	0.214958	0.283889	0.0804857	73.8461	1.18275	0.281794	1.61114
16_left_A_Kopf	16	1	0			3.0325	5.1802	3.4888	5.0346	1.5988	1.7081	4.6182	15.5395	6.61509	0.656641	0.458422	1.09016	0.527222	32.8467	35.0929	73.3018	44.6029	54.7706	84.702	53.9993	9.3964	6.19549	0.0640072	0.935993	0.270967	5.26494	0.248828	0.448102	0.637521	0.437522	0.494046	0.136949	28.2653	0.180065	0.335073	0.183744	125.851	1.65025	0.304549	1.2946
17_left_A_Kopf	17	1	0			3.6004	5.1188	4.0266	5.051	1.6845	2.7562	3.3791	11.2949	5.76491	1.06549	0.624537	1.49478	0.467865	33.6917	35.6125	71.8403	46.6785	55.3029	83.5724	54.5155	7.837	7.31479	0.0539361	0.946064	0.265538	5.22602	0.248733	0.468981	0.652315	0.435166	0.468747	0.0996481	20.883	0.149163	0.302992	0.194721	101.504	1.73024	0.292287	1.33346
18_left_A_Kopf	18	1	0			3.6274	4.9417	4.2508	4.5076	2.0531	1.6657	2.2025	7.0832	7.67827	1.64695	0.472424	2.04658	0.565998	23.2617	25.5834	63.2561	40.2122	45.1412	76.7749	43.9022	3.69	2.88139	0.0907503	0.90925	0.287559	5.38756	0.261745	0.367738	0.57183	0.523133	0.538544	0.103807	33.1147	0.202849	0.418799	0.294705	155.867	1.85448	0.310036	1.96355
19_left_A_Kopf	19	1	0			3.6347	5.6349	4.5591	4.724	2.1788	2.2187	2.7931	9.0678	5.72155	1.30131	0.635265	1.69131	0.599444	28.6003	32.2952	93.7381	45.2435	53.374	99.7918	51.5829	6.3394	4.86715	0.11441	0.88559	0.304097	5.51559	0.270705	0.305109	0.516905	0.461542	0.494194	0.104837	39.2643	0.143112	0.378481	0.224448	200.558	1.78183	0.301776	1.86185
20_left_A_Kopf	20	1	0			3.5743	5.267	4.2364	4.8814	1.8493	2.2837	2.6261	8.6017	6.34285	1.36107	0.563516	1.8588	0.517388	29.4105	31.3998	76.5057	44.8657	51.1629	87.1525	50.2902	5.4245	4.71021	0.0633539	0.936646	0.272791	5.27815	0.253316	0.384422	0.577037	0.473298	0.499331	0.0991871	31.4993	0.167961	0.347809	0.200924	141.219	1.70903	0.303027	1.65177
21_left_A_Kopf	21	1	0			3.5781	5.1475	4.1659	4.8196	1.8942	2.2637	2.4796	8.2783	7.05362	1.44302	0.507272	1.9437	0.529387	28.0143	29.8306	71.4159	43.8203	49.3682	83.2429	48.5148	4.6945	4.4085	0.0608871	0.939113	0.270229	5.25962	0.252172	0.39227	0.58281	0.481743	0.512415	0.120913	31.8834	0.181654	0.374985	0.261313	148.4	1.89178	0.312974	1.66005
22_left_A_Kopf	22	1	0			3.5831	4.8028	4.3218	4.4019	2.283	1.3035	1.7497	5.4334	11.1073	2.04784	0.32259	2.5158	0.637158	19.8073	22.1632	58.1368	37.9065	41.2735	72.5746	39.8632	1.9567	1.79128	0.106298	0.893702	0.295114	5.4453	0.266234	0.340702	0.549272	0.544142	0.587415	0.19511	41.1668	0.163448	0.534315	0.702248	208.583	2.57548	0.343382	2.20196
23_left_A_Kopf	23	1	0			3.7521	5.0219	4.297	4.7211	2.0437	2.0375	2.5129	8.2357	6.64384	1.49314	0.564749	1.87875	0.544682	26.4048	28.5687	66.5895	42.4216	48.4773	79.4489	47.38	4.9584	4.02127	0.0757437	0.924256	0.281653	5.34326	0.260061	0.396531	0.596358	0.464575	0.503819	0.11481	26.6817	0.141327	0.365825	0.225386	131.287	1.67216	0.298031	1.70003
24_left_A_Kopf	24	1	0			4.0075	6.1168	4.7016	5.1907	1.9556	2.6146	3.8535	12.7512	5.88026	1.03996	0.681517	1.34701	0.487985	34.0048	36.7585	119.86	50.0654	59.743	117.562	58.7393	8.6739	7.91317	0.0749133	0.925087	0.314135	5.59631	0.289726	0.283704	0.499644	0.413017	0.468504	0.173993	43.2986	0.127362	0.323683	0.261532	202.815	2.0997	0.330523	1.40469
25_left_A_Kopf	25	1	0			3.7155	5.3887	4.3896	4.9402	1.895	2.1798	2.5793	8.1559	6.02278	1.44051	0.616908	1.91533	0.510026	31.7593	33.7038	81.9331	47.1192	53.386	91.2271	52.5359	5.4167	4.41579	0.0576938	0.942306	0.26729	5.23852	0.249819	0.387625	0.575881	0.457391	0.479375	0.0831125	29.1613	0.169455	0.323348	0.149318	134.738	1.58212	0.295337	1.65463
26_left_A_Kopf	26	1	0			3.4445	5.0692	4.1397	4.7938	1.626	2.1475	2.9271	9.2288	6.20382	1.17676	0.555223	1.63773	0.472057	28.1931	31.1296	68.5822	44.4939	50.8432	81.0261	50.4443	5.9504	4.93697	0.0943314	0.905669	0.29516	5.44566	0.252937	0.411085	0.622568	0.442439	0.493003	0.132483	25.1865	0.146702	0.346963	0.346777	123.717	2.14878	0.304112	1.53349
01_left_B_Kopf	1	2	0			2.7546	5.0703	3.5124	5.0613	1.5388	2.8296	3.6815	11.8626	5.24169	0.748228	0.525518	1.37479	0.558629	27.3287	29.1804	68.3006	38.9299	48.7605	80.8042	47.9824	9.0525	8.18163	0.063457	0.936543	0.27422	5.28854	0.253895	0.400124	0.593811	0.491639	0.53021	0.134265	34.4497	0.21766	0.407034	0.287264	161.731	1.79211	0.304447	1.45636
02_left_B_Kopf	2	2	0			2.6191	4.9622	3.4889	4.9298	1.5111	2.9961	3.7638	12.1311	5.12445	0.695866	0.511099	1.30979	0.576954	25.3878	27.2365	64.4693	37.0353	47.0693	77.7534	46.5045	9.4692	8.85672	0.0678758	0.932124	0.287044	5.38367	0.261806	0.393797	0.598102	0.478527	0.50191	0.106792	24.8478	0.194606	0.354978	0.236222	119.64	1.54296	0.280624	1.37493
04_left_B_Kopf	4	2	0			2.4869	5.1587	3.1767	5.1554	1.0711	3.2241	4.1557	13.8233	4.40639	0.598431	0.564384	1.24056	0.430697	28.7196	30.7373	71.8802	37.2894	50.2377	83.6033	49.8378	12.5484	10.5231	0.0656434	0.934357	0.277728	5.31423	0.250299	0.399548	0.596122	0.507795	0.51337	0.0664862	32.415	0.226485	0.31991	0.121243	112.834	1.23259	0.276749	1.2738
06_left_B_Kopf	6	2	0			2.7322	4.8139	3.3379	4.7702	1.5378	2.8464	3.2454	11.4682	5.58172	0.841868	0.489491	1.46983	0.562843	23.3687	24.9165	58.4809	35.0896	44.0813	72.8607	43.308	8.2184	7.25528	0.0621195	0.937881	0.275571	5.2984	0.25719	0.399595	0.594394	0.50414	0.535106	0.124038	28.8492	0.204573	0.38631	0.266405	123.985	1.55033	0.289892	1.35178
07_left_B_Kopf	7	2	0			2.733	5.4109	3.6066	5.3872	1.4256	3.1703	4.0236	13.5576	4.93538	0.679242	0.553757	1.3389	0.521625	33.4533	35.6011	83.016	43.8281	55.6762	92.0291	54.8162	10.9881	10.0186	0.0603296	0.93967	0.273017	5.27979	0.253929	0.402974	0.59564	0.460881	0.494499	0.103178	33.8207	0.191167	0.322218	0.159029	135.975	1.5424	0.295957	1.26005
08_left_B_Kopf	8	2	0			2.5245	4.9571	3.3194	4.8205	1.3486	3.1004	3.7155	12.4545	4.56405	0.679451	0.553127	1.2974	0.534205	27.0121	28.1055	64.0783	35.6214	47.1048	77.4387	46.5367	10.9153	9.04742	0.0389034	0.961097	0.257464	5.1692	0.246755	0.421548	0.600949	0.509863	0.515145	0.0591497	27.8804	0.239363	0.319387	0.10952	96.8183	1.15776	0.268297	1.31465
09_left_B_Kopf	9	2	0			2.685	5.3543	3.5251	5.3465	1.2283	3.3687	4.4769	14.5103	4.35043	0.599745	0.617181	1.19424	0.457467	34.2194	35.9283	81.9633	42.4181	56.3875	91.2495	55.7596	13.3415	11.8449	0.0475642	0.952436	0.274447	5.29019	0.258834	0.417497	0.611068	0.443503	0.459623	0.0737099	23.8545	0.179542	0.287966	0.109993	109.104	1.27302	0.269509	1.03794
10_left_B_Kopf	10	2	0			2.5362	4.773	3.2639	4.7728	1.4413	2.7807	3.5475	11.5434	5.55105	0.714926	0.456887	1.3454	0.568291	23.1727	24.8551	57.5213	34.8937	44.0611	72.0615	43.2117	8.318	7.74759	0.0676883	0.932312	0.278022	5.31639	0.258071	0.402854	0.59965	0.508606	0.539377	0.126137	29.1633	0.206506	0.428945	0.427629	145.977	1.9042	0.291602	1.31319
11_left_B_Kopf	11	2	0			2.8276	4.8461	3.4976	4.7652	1.5232	2.7595	3.2581	10.7854	5.57774	0.867868	0.506944	1.46257	0.53869	25.0138	26.8793	59.6005	37.4394	46.0377	73.7877	45.174	7.7346	7.0613	0.0694028	0.930597	0.273272	5.28164	0.251878	0.419691	0.612216	0.494997	0.529955	0.141048	28.4181	0.205799	0.406133	0.295583	138.475	1.73195	0.302543	1.44247
12_left_B_Kopf	12	2	0			2.4737	4.6691	3.2415	4.6616	1.4537	2.8497	3.6122	12.5329	5.4881	0.684818	0.450739	1.29052	0.587662	22.6994	23.8902	53.5127	32.9851	42.6966	68.6734	42.1197	9.1346	8.08464	0.0498447	0.950155	0.269424	5.25383	0.254306	0.424187	0.613333	0.5101	0.520571	0.0918615	21.6942	0.222545	0.370992	0.199707	102.742	1.31042	0.271181	1.32336
13_left_B_Kopf	13	2	0			2.9191	5.0174	3.5021	4.9785	1.372	2.8641	3.7747	12.1807	4.81422	0.773333	0.606349	1.31891	0.470008	26.9867	28.6758	66.387	36.8495	47.7941	79.2878	46.9701	10.1206	8.49103	0.0589033	0.941097	0.264777	5.22061	0.247609	0.406506	0.5924	0.515339	0.52276	0.0796812	31.3107	0.233329	0.34092	0.145497	115.104	1.31121	0.283841	1.42659
14_left_B_Kopf	14	2	0			2.5055	5.137	3.2272	5.1355	1.1412	2.9823	4.8664	14.9044	4.46063	0.514857	0.561693	1.0553	0.455478	29.1435	30.9494	71.3417	36.9865	50.9078	83.1853	50.3518	13.3653	11.3985	0.0583501	0.94165	0.278084	5.31684	0.256768	0.408506	0.605297	0.463701	0.512148	0.145386	31.7692	0.226079	0.300543	0.176483	98.9494	1.40416	0.290542	1.18363
15_left_B_Kopf	15	2	0			2.7234	4.8198	3.2498	4.7971	1.5383	2.8098	3.5756	11.7917	4.77044	0.761662	0.57089	1.34162	0.564845	24.983	26.3876	59.0893	34.6759	45.3416	73.3652	44.5632	9.8873	7.89068	0.0532295	0.94677	0.263916	5.21451	0.249685	0.422801	0.607416	0.519878	0.520349	0.0477088	25.7289	0.227834	0.314608	0.127212	83.675	1.16786	0.264244	1.31194
16_left_B_Kopf	16	2	0			2.733	5.1035	3.4146	5.0839	1.4553	2.9024	3.9446	12.605	5.16064	0.692846	0.529585	1.28883	0.532492	28.1271	29.9465	69.6426	38.8271	49.3873	81.8592	48.5972	9.7701	8.99187	0.060755	0.939245	0.269512	5.25446	0.250527	0.403878	0.593668	0.472108	0.511499	0.121207	30.5489	0.19284	0.380998	0.238333	148.188	1.62182	0.290869	1.37583
17_left_B_Kopf	17	2	0			2.6288	5.2745	3.3514	5.1692	1.2793	3.1084	4.4609	14.0109	4.75671	0.589298	0.55265	1.15878	0.486648	31.1926	32.9137	76.8575	40.4145	52.8676	87.4195	52.1965	11.782	10.8905	0.0522913	0.947709	0.271325	5.26753	0.254349	0.40585	0.597081	0.446744	0.482463	0.106187	27.2515	0.157104	0.332503	0.436338	131.31	2.18366	0.279739	1.3111
18_left_B_Kopf	18	2	0			2.5267	4.6157	3.306	4.5717	1.5127	2.5022	3.0962	10.5463	5.59834	0.816065	0.45133	1.47655	0.598686	20.3076	21.9212	52.3779	31.7484	40.2342	67.6991	39.2837	7.5353	6.08472	0.0736091	0.926391	0.272721	5.27764	0.252769	0.387713	0.580269	0.557012	0.56409	0.112947	30.9286	0.266425	0.4625	0.314114	149.164	1.56782	0.291696	1.53001
19_left_B_Kopf	19	2	0			2.7326	4.8299	3.4747	4.7504	1.5029	2.8434	3.5495	11.2065	4.73457	0.769855	0.577159	1.33833	0.549989	24.7128	26.2473	59.106	35.0345	45.3508	73.379	44.5023	9.4678	7.92675	0.0584632	0.941537	0.268233	5.24527	0.252498	0.41811	0.606472	0.518872	0.522283	0.0806479	26.2081	0.229248	0.378578	0.179021	121.064	1.34163	0.278608	1.44992
20_left_B_Kopf	20	2	0			2.7926	4.9005	3.4888	4.8743	1.5462	2.7313	3.521	11.2726	5.06156	0.793127	0.551727	1.38435	0.553678	26.012	27.6397	61.6747	36.9566	46.669	75.4899	45.865	8.9084	7.5531	0.0588899	0.94111	0.265303	5.22435	0.248144	0.421761	0.607565	0.498001	0.514492	0.101054	26.1008	0.21077	0.384472	0.210318	130.964	1.48434	0.285816	1.44975
21_left_B_Kopf	21	2	0			2.709	4.8533	3.3992	4.7875	1.5125	2.8575	3.482	11.4505	5.57236	0.778001	0.48615	1.37493	0.558324	23.5296	25.243	60.2856	35.6352	44.6222	74.3521	43.8547	8.2195	7.81457	0.0678762	0.932124	0.281322	5.3408	0.259798	0.390302	0.589825	0.489654	0.545209	0.155906	32.6188	0.18667	0.452641	0.519633	167.816	2.1116	0.298809	1.47931
22_left_B_Kopf	22	2	0			2.6542	4.7562	3.3888	4.7393	1.5004	2.4367	3.1811	10.2684	6.40814	0.834365	0.414192	1.48983	0.565293	18.5189	20.837	56.7148	32.0177	39.6515	71.3863	38.4273	6.4096	6.08792	0.111249	0.888751	0.300838	5.48988	0.266999	0.326527	0.538301	0.547164	0.587202	0.222904	39.9556	0.226359	0.572678	0.795445	225.324	2.34445	0.325418	1.84819
23_left_B_Kopf	23	2	0			2.5356	4.7893	3.3158	4.7888	1.5452	2.8056	3.4246	11.5454	5.37921	0.740408	0.47137	1.39835	0.609402	23.1849	24.8498	58.3882	34.52	43.9521	72.7837	43.1052	8.5852	7.54615	0.0669985	0.933001	0.275984	5.30143	0.256337	0.397082	0.592237	0.498656	0.526389	0.119435	26.6831	0.198506	0.398011	0.262401	130.526	1.50912	0.283665	1.32281
24_left_B_Kopf	24	2	0			3.0173	5.4034	3.4769	5.3813	1.2606	2.9856	4.6933	14.8112	5.06938	0.642895	0.595201	1.14659	0.417791	32.8385	35.3775	82.6571	42.5789	55.3253	91.7637	54.2657	11.6868	11.0052	0.0717688	0.928231	0.274667	5.2918	0.252344	0.397286	0.591363	0.421015	0.481076	0.168897	30.0003	0.149795	0.325469	0.234674	137.668	1.71809	0.305506	1.24455
25_left_B_Kopf	25	2	0			2.6517	4.9575	3.4791	4.9475	1.3393	2.9616	3.5178	11.7722	4.73597	0.753795	0.559906	1.40642	0.505072	26.8772	28.1981	63.7966	36.7903	47.4069	77.2116	46.7331	9.9428	8.18253	0.0468436	0.953156	0.263049	5.20837	0.249912	0.421295	0.60526	0.500945	0.515674	0.0843835	27.8237	0.226348	0.360207	0.168351	121.322	1.37191	0.279507	1.34209
26_left_B_Kopf	26	2	0			2.555	4.9551	3.4058	4.9411	1.382	2.8235	3.4606	11.7574	5.34597	0.738311	0.47793	1.42782	0.5409	24.833	26.736	63.9331	36.6668	45.8007	77.3217	45.464	8.7972	7.67413	0.0711774	0.928823	0.281391	5.34131	0.250682	0.388422	0.587985	0.477901	0.530479	0.177584	31.5872	0.232532	0.383248	0.485561	135.815	2.14345	0.307026	1.33927
01_right_A_Kopf	1	3	0			1.1827	2.1305	1.2907	1.923	0.1534	1.777	1.9392	7.5705	7.80383	0.609891	0.151554	0.991646	0.129703	2.866	2.9522	5.1489	6.5678	10.5252	14.4198	10.4482	3.8804	2.70645	0.0291986	0.970801	0.258775	5.17834	0.249517	0.556624	0.724571	0.854027	0.861558	0.190247	-7.70889	0.609272	0.945158	1.11583	8.45636	0.637336	0.195569	0.550857
02_right_A_Kopf	2	3	0			1.5184	2.6141	1.6242	2.6141	0.0075	2.1395	2.6141	8.4989	6.71359	0.58085	0.226168	1	0.00493941	4.4447	4.6951	10.1745	10.1437	15.3268	22.707	15.2074	5.0637	4.39263	0.0533322	0.946668	0.317691	5.62549	0.297813	0.436847	0.669723	0.646273	0.669547	0.232307	-9.9972	0.340482	0.700787	0.897023	26.6298	0.812419	0.204332	0.647467
03_right_A_Kopf	3	3	0			1.1734	2.7952	1.4558	2.6265	0.1352	1.9165	2.7952	8.4144	6.50904	0.419791	0.180272	0.939647	0.115221	3.8743	4.0053	11.4356	7.754	13.1065	24.5465	12.9249	5.1709	4.20738	0.0327067	0.967293	0.267441	5.2396	0.261398	0.338793	0.526547	0.777129	0.777883	0.100572	8.71879	0.522629	0.652809	0.428306	27.5165	0.516788	0.185992	0.673938
04_right_A_Kopf	4	3	0			1.2774	2.5236	1.362	2.5202	0.2029	2.1846	2.5236	8.42	6.28499	0.506182	0.203246	0.998653	0.158838	4.1441	4.4983	9.0751	8.8004	14.3172	21.0403	14.1592	5.3588	4.32994	0.0787409	0.921259	0.300605	5.48806	0.269453	0.456645	0.672956	0.65023	0.677199	0.132848	-12.3731	0.344157	0.631511	0.422455	5.73598	0.515052	0.175971	0.489333
06_right_A_Kopf	6	3	0			0.9895	1.7192	1.0223	1.7187	0.0566	1.5216	1.7192	6.2104	9.98577	0.575558	0.099091	0.999709	0.0572006	1.5289	1.6281	2.8147	4.654	7.2093	9.64063	7.1417	2.4877	2.05455	0.0609299	0.93907	0.286722	5.38124	0.263168	0.543184	0.740792	0.99748	1.02415	0.271937	-10.2962	0.831043	1.38922	2.14764	6.5778	0.623939	0.19323	0.480382
07_right_A_Kopf	7	3	0			1.1547	2.4256	1.251	2.4246	0.1093	2.0351	2.4256	8.988	7.0319	0.476047	0.164209	0.999588	0.0946566	3.4964	3.8178	7.7617	7.6522	12.9274	18.9578	12.7649	5.1127	3.87699	0.0841846	0.915815	0.307312	5.54119	0.274721	0.450468	0.673331	0.723512	0.755579	0.161088	-7.19548	0.420963	0.785694	0.794666	18.531	0.600319	0.182133	0.426374
08_right_A_Kopf	8	3	0			1.2267	2.7864	1.5093	2.5084	0.0871	1.9199	2.7864	9.3544	6.63197	0.440245	0.184968	0.90023	0.0710035	3.818	4.1784	11.5409	7.9306	13.9275	24.697	13.5726	5.642	4.20157	0.0862531	0.913747	0.309175	5.55613	0.285052	0.330823	0.549565	0.675293	0.680771	0.113341	-4.56274	0.373667	0.613054	0.428602	20.4849	0.475729	0.169098	0.610024
09_right_A_Kopf	9	3	0			1.1504	2.8393	1.5121	2.837	0.1908	2.3005	2.8393	9.4365	5.69949	0.40517	0.201843	0.99919	0.165855	4.3305	4.4917	12.6203	8.4837	15.2954	26.2138	15.1064	6.6227	5.13007	0.0358884	0.964112	0.324946	5.68594	0.316843	0.343138	0.576276	0.612365	0.612365	0.0937847	-11.5555	0.252063	0.55262	0.424646	15.2781	0.4717	0.158696	0.524352
10_right_A_Kopf	10	3	0			1.1203	2.0667	1.1371	2.0217	0.1899	1.5181	2.0667	6.9613	8.60482	0.542072	0.130194	0.978226	0.169508	2.035	2.1514	4.6552	5.3113	8.6987	13.4827	8.5473	3.236	2.46415	0.0541043	0.945896	0.278857	5.32254	0.264639	0.437146	0.633946	0.889873	0.899733	0.365021	-6.80406	0.496244	1.3277	3.20704	42.4511	0.785428	0.197259	0.537974
11_right_A_Kopf	11	3	0			1.0818	2.0458	1.1964	1.9071	0.3085	1.7299	1.9042	6.5343	8.16277	0.568113	0.132528	1.00152	0.285173	2.2977	2.3726	4.492	6.0965	9.3397	13.1657	9.2985	3.202	2.58716	0.0315687	0.968431	0.28123	5.34012	0.268932	0.511509	0.706267	0.893599	0.938549	0.269174	-3.9331	0.732705	1.08965	1.39288	14.1616	0.673935	0.203026	0.513495
12_right_A_Kopf	12	3	0			0.9835	2.2705	1.1786	2.2691	0.1906	1.8129	2.2705	8.1392	6.70776	0.433165	0.146621	0.999383	0.193798	2.7566	2.828	6.3128	5.5634	10.4958	16.5183	10.417	4.8536	3.23285	0.0252475	0.974752	0.275596	5.29859	0.268673	0.436668	0.630634	0.739482	0.743561	0.14031	-14.75	0.370963	0.752515	0.793941	-1.08307	0.4273	0.15559	0.527508
13_right_A_Kopf	13	3	0			1.1215	2.2218	1.2798	2.0294	0.1024	1.7267	2.0435	6.6527	7.50784	0.548813	0.149377	0.9931	0.0913063	2.6325	2.7744	5.7429	6.4815	10.1312	15.5086	10.0259	3.5444	2.77129	0.0511462	0.948854	0.270101	5.25869	0.251958	0.458392	0.646475	0.931423	0.951939	0.165429	5.75238	0.789751	1.06701	0.870019	31.6831	0.630379	0.205908	0.56068
15_right_A_Kopf	15	3	0			1.1111	1.9919	1.1485	1.8362	0.1123	1.6434	1.8716	6.3407	7.6208	0.593663	0.145798	0.981086	0.101071	2.2419	2.3195	4.2115	5.6255	9.0021	12.6117	8.9536	3.3281	2.41572	0.0334555	0.966545	0.265677	5.22701	0.252875	0.532328	0.709941	0.949249	0.968938	0.148675	-2.93144	0.815952	1.04748	0.796922	5.12635	0.541413	0.19338	0.514438
16_right_A_Kopf	16	3	0			1.1908	2.3861	1.3303	2.3657	0.0398	2.0124	2.368	8.4369	7.40534	0.502872	0.160803	0.999029	0.0334229	3.4818	3.7722	7.717	8.157	12.8872	18.885	12.7142	4.5572	3.74271	0.0769843	0.923016	0.306487	5.5346	0.278263	0.451186	0.673244	0.701849	0.789041	0.275714	-3.27184	0.369122	0.933076	1.23067	40.2244	0.758921	0.199216	0.535177
17_right_A_Kopf	17	3	0			2.1012	4.307	2.1829	4.306	0.0612	3.1032	4.307	15.1266	4.62446	0.487857	0.454367	0.999768	0.0291262	15.5784	16.3299	41.8381	21.195	34.5231	58.2817	34.279	13.084	10.4972	0.0460199	0.95398	0.301562	5.49557	0.284373	0.37235	0.588161	0.430627	0.444124	0.0601677	-4.35429	0.146227	0.279302	0.0946744	29.5379	0.574593	0.181564	0.791425
18_right_A_Kopf	18	3	0			1.2521	2.7395	1.4218	2.507	0.2117	2.1037	2.5736	8.6023	5.72637	0.486517	0.218655	0.974122	0.169076	4.78	4.9775	10.806	8.8811	15.0398	23.6371	14.89	6.0089	4.25221	0.0396786	0.960321	0.268527	5.24738	0.256	0.442347	0.629942	0.749162	0.770585	0.184197	5.68486	0.537487	0.807518	1.10598	51.8925	0.83469	0.204753	0.675594
19_right_A_Kopf	19	3	0			1.074	1.9064	1.1018	1.9054	0.1463	1.5923	1.9064	6.0063	7.8258	0.563366	0.137238	0.999475	0.13622	1.904	1.9574	3.6374	4.9278	8.0531	11.4379	7.9978	3.07	2.38412	0.0272811	0.972719	0.26275	5.20626	0.254186	0.523451	0.699239	0.993645	0.993645	0.121961	-5.20207	0.859151	1.04123	0.851764	-5.22776	0.494453	0.186053	0.489916
20_right_A_Kopf	20	3	0			1.1	2.0134	1.1647	1.8302	0.1242	1.7155	1.9207	6.5731	8.20202	0.572708	0.134113	0.952882	0.112909	2.3186	2.3846	4.3135	5.9412	9.2048	12.8146	9.1468	3.2056	2.58786	0.0276776	0.972322	0.264885	5.22138	0.255719	0.537522	0.713781	0.935111	0.945963	0.160038	-4.47404	0.800101	1.02145	0.819314	4.16217	0.571171	0.197283	0.526416
21_right_A_Kopf	21	3	0			1.2652	2.5389	1.4825	2.5191	0.0003	1.7424	2.5191	7.1661	7.01819	0.502243	0.180274	1	0.000237117	3.1398	3.2503	8.9553	7.5095	11.699	20.8547	11.5938	4.0843	3.44733	0.0339969	0.966003	0.290123	5.40702	0.280096	0.350608	0.555932	0.79104	0.79104	0.141522	1.90507	0.497341	0.743702	0.707495	23.4223	0.583936	0.191015	0.670054
22_right_A_Kopf	22	3	0			1.05	1.9004	1.2702	1.7869	0.0526	1.6699	1.7872	6.2294	9.6408	0.587511	0.108912	0.999832	0.0500952	1.6868	1.8416	3.7208	5.336	8.0094	11.612	7.9206	2.5846	2.34398	0.0840573	0.915943	0.313314	5.58962	0.279991	0.453343	0.682103	0.974327	1.0942	1.07565	5.18284	0.943419	2.0339	27.7493	87.944	2.27243	0.261582	0.648703
23_right_A_Kopf	23	3	0			1.0613	1.9374	1.0734	1.9348	0.1753	1.5793	1.9374	7.516	8.73623	0.547796	0.121483	0.998658	0.165175	1.9966	2.11	4.1143	4.9472	8.5377	12.4169	8.3885	3.4413	2.40311	0.0537441	0.946256	0.274478	5.29042	0.260415	0.485283	0.675569	0.903487	0.927895	0.346124	-7.76386	0.517144	1.35987	2.88652	34.3704	0.699165	0.190832	0.510691
24_right_A_Kopf	24	3	0			1.218	2.6452	1.4854	2.6363	0.0779	2.1079	2.6325	9.5234	6.77159	0.462678	0.179869	1.00144	0.0639573	4.8096	5.0539	10.6644	9.6789	15.4098	23.4302	15.3044	5.6255	4.35821	0.0483389	0.951661	0.285399	5.37127	0.266453	0.450996	0.653193	0.647898	0.754148	0.271676	2.97679	0.317027	0.80344	1.03471	49.8024	0.820645	0.205865	0.644172
25_right_A_Kopf	25	3	0			1.2411	2.2638	1.3562	2.1217	0.0003	1.8476	2.1232	6.8403	6.90625	0.584542	0.179707	0.999294	0.000241721	3.0185	3.0714	6.3965	7.0539	11.0691	16.664	11.0157	3.9618	3.08098	0.0172234	0.982777	0.272238	5.27414	0.267311	0.471899	0.661048	0.882814	0.883461	0.113556	1.73533	0.70243	0.813929	0.576152	7.93341	0.580523	0.199714	0.595518
26_right_A_Kopf	26	3	0			1.3791	2.4062	1.489	2.405	0.0204	1.6999	2.4062	7.8019	7.42384	0.573144	0.185766	0.999501	0.0147923	3.0837	3.2961	7.9197	7.2997	11.6409	19.2142	11.5034	4.2037	3.21251	0.0644398	0.93556	0.293092	5.42973	0.269723	0.389371	0.598691	0.785309	0.803087	0.180128	-0.695399	0.432101	0.809526	1.05859	23.7782	0.648232	0.191923	0.681766
01_right_B_Kopf	1	4	0			4.6663	7.0619	4.8315	6.1638	1.6452	2.9598	4.4081	15.0515	4.88868	1.05857	0.954512	1.39829	0.352571	80.3367	81.9503	184.429	82.2259	95.0828	156.689	94.5413	12.3154	10.2472	0.01969	0.98031	0.244104	5.07784	0.238378	0.435596	0.60337	0.346853	0.366288	0.0670795	29.341	0.104186	0.184644	0.143952	130.23	2.57451	0.312366	1.76077
02_right_B_Kopf	2	4	0			5.8895	7.1546	5.9193	6.8872	2.2706	3.1161	3.5045	11.6989	5.20524	1.68055	1.13146	1.96524	0.385534	94.1199	96.7202	191.762	97.1699	106.632	160.814	106.16	8.9901	8.57684	0.0268848	0.973115	0.251886	5.13066	0.241542	0.490817	0.66014	0.308096	0.362455	0.0919918	29.6616	0.0713503	0.189736	0.116985	142.809	2.7017	0.339139	1.98652
03_right_B_Kopf	3	4	0			5.6532	6.9634	5.7524	6.9564	2.1329	2.8689	3.25	10.8085	5.17135	1.73945	1.09318	2.14043	0.377291	86.6499	98.2094	190.288	98.0267	107.767	159.99	106.387	8.3603	7.32299	0.117703	0.882297	0.293524	5.43304	0.241847	0.455361	0.664961	0.335131	0.43914	0.231337	56.6909	0.120681	0.306783	0.545645	290.584	5.8386	0.46187	2.13677
04_right_B_Kopf	4	4	0			7.2719	8.3625	7.4701	7.1328	2.6642	3.1501	3.8978	12.647	4.56076	1.86564	1.59445	1.82996	0.366369	110.945	127.038	306.988	123.915	130.925	220.072	135.007	11.092	9.64348	0.126679	0.873321	0.343569	5.84725	0.259132	0.361398	0.613467	0.363636	0.425714	0.201785	78.1538	-0.00628896	0.293248	2.52264	413.56	15.6619	0.511959	2.37921
06_right_B_Kopf	6	4	0			5.7124	6.6143	5.7193	6.3257	2.3087	2.5561	2.7447	9.5398	6.44168	2.08125	0.886788	2.3047	0.404156	75.1339	77.8849	151.511	85.0976	91.6458	137.44	91.0214	5.9238	5.51014	0.0353214	0.964679	0.249148	5.11195	0.236169	0.495897	0.662262	0.331758	0.378729	0.0939158	25.2509	0.07576	0.20765	0.13507	127.11	2.54111	0.331544	2.24731
07_right_B_Kopf	7	4	0			4.7864	7.4895	5.2029	7.0988	1.7192	3.0772	4.9071	17.2553	4.4835	0.975403	1.06756	1.44664	0.359184	96.4797	99.6926	219.964	92.3235	108.428	176.219	107.718	15.3945	11.8596	0.0322281	0.967772	0.250434	5.12072	0.238901	0.438616	0.611275	0.302138	0.358736	0.0839731	34.3371	0.066178	0.178553	0.10155	150.386	2.39116	0.320102	2.02271
08_right_B_Kopf	8	4	0			5.653	7.2327	5.701	7.0278	1.9716	3.2783	3.8243	12.3555	4.32616	1.47818	1.3067	1.83767	0.348771	98.2026	101.086	198.123	96.846	109.003	164.351	108.27	11.424	9.8467	0.0285213	0.971479	0.245404	5.08658	0.235879	0.495666	0.658772	0.31757	0.336855	0.0497043	21.8216	0.0915949	0.148139	0.0416477	93.7463	1.72393	0.303864	1.94906
09_right_B_Kopf	9	4	0			4.641	7.5612	4.9528	7.2893	1.3196	3.8448	5.2314	20.6347	3.80649	0.887143	1.21923	1.39337	0.284335	105.82	107.52	226.366	91.6753	113.763	179.621	113.359	21.6837	15.7973	0.0158119	0.984188	0.242474	5.06691	0.237101	0.467475	0.631099	0.316823	0.333351	0.0381075	26.0305	0.0931469	0.127326	0.0269971	81.997	1.37789	0.283542	1.51487
10_right_B_Kopf	10	4	0			4.7752	6.6081	4.845	5.9712	1.6538	2.9969	4.3583	14.0152	4.85312	1.09566	0.983945	1.37008	0.346331	72.8645	74.6186	151.084	76.8514	88.9654	137.182	88.4029	11.5515	10.2584	0.0235075	0.976492	0.242554	5.06745	0.235312	0.482276	0.64442	0.363894	0.391124	0.0899927	29.2286	0.124989	0.219916	0.140716	140.073	2.41811	0.328999	1.8617
11_right_B_Kopf	11	4	0			4.9579	7.056	5.0598	6.0298	1.6767	2.8677	4.1564	14.0727	5.09465	1.19284	0.973158	1.45073	0.338188	83.0416	84.4258	183.943	85.4201	96.8994	156.413	96.4691	11.049	9.3614	0.0163955	0.983605	0.242674	5.06825	0.237681	0.451454	0.616759	0.341489	0.370225	0.0810262	30.6163	0.0980223	0.180563	0.122219	124.746	2.46804	0.32697	1.7851
12_right_B_Kopf	12	4	0			5.3992	6.4168	5.4568	6.1954	2.1902	2.9725	3.362	11.9828	5.10134	1.60595	1.05839	1.84277	0.405653	75.8321	77.6873	138.343	81.3826	91.3187	129.357	90.7784	9.3958	7.84891	0.0238804	0.97612	0.242481	5.06696	0.23473	0.548146	0.701768	0.336107	0.352791	0.050283	13.1897	0.0863147	0.172895	0.080206	77.9759	1.9174	0.290058	1.9883
13_right_B_Kopf	13	4	0			4.9287	7.0532	5.0645	6.2486	1.6211	3.0727	4.2142	14.476	4.86768	1.16955	1.01254	1.48275	0.32891	80.6913	83.0515	183.864	83.4678	96.0484	156.368	95.3634	11.8956	10.1701	0.0284185	0.971581	0.248417	5.10698	0.239296	0.438864	0.609864	0.347227	0.365017	0.065288	28.7606	0.106661	0.177458	0.0677343	120.819	1.86821	0.313426	1.81248
14_right_B_Kopf	14	4	0			6.2927	10.5311	6.7238	10.1368	1.4639	3.6671	5.8127	16.8135	3.90037	1.08258	1.61336	1.74391	0.232635	137.382	164.493	612.091	138.527	160.13	348.627	155.77	17.243	16.7414	0.164817	0.835183	0.34394	5.85056	0.280385	0.224447	0.446809	0.293076	0.403797	0.20815	112.686	0.106582	0.263639	0.440581	631.412	7.41084	0.507884	2.17975
15_right_B_Kopf	15	4	0			4.747	6.931	5.0053	6.1967	1.7284	2.47	4.0711	14.275	4.91872	1.16602	0.965088	1.52212	0.364104	78.623	81.1272	174.458	82.445	94.615	150.989	94.0537	11.6087	7.89766	0.0308676	0.969132	0.25103	5.12479	0.239746	0.45067	0.622918	0.341556	0.377463	0.0955254	30.8406	0.0840129	0.214846	0.656142	158.144	5.34291	0.332837	1.80707
16_right_B_Kopf	16	4	0			4.5001	7.272	5.2445	6.4301	1.3522	2.3663	5.3591	20.7837	4.61171	0.839712	0.975799	1.19985	0.300482	89.6478	92.7964	201.812	84.8571	103.471	166.385	102.884	18.0269	9.95982	0.0339302	0.96607	0.252715	5.13635	0.239657	0.444215	0.618347	0.32529	0.384133	0.113449	39.7765	0.0766783	0.219653	0.343045	190.832	3.98882	0.343255	1.77845
17_right_B_Kopf	17	4	0			5.8513	7.6616	5.9076	7.4299	2.108	4.038	4.6873	15.6225	3.89225	1.24833	1.50332	1.58511	0.360262	124.08	127.052	239.603	110.092	126.841	186.557	126.147	16.055	14.8655	0.0233889	0.976611	0.243054	5.07079	0.235223	0.517856	0.676183	0.27105	0.299006	0.0447451	15.2075	0.0542505	0.12387	0.0437747	83.8941	1.89359	0.287079	1.8467
18_right_B_Kopf	18	4	0			5.3991	7.9506	5.78	7.3147	1.397	3.4441	4.728	17.1515	4.20122	1.14194	1.28513	1.5471	0.258747	106.556	111.179	264.176	100.375	117.884	199.104	116.705	16.33	12.7892	0.0415852	0.958415	0.260788	5.19245	0.247163	0.403351	0.586151	0.323677	0.351096	0.0846207	39.7528	0.102009	0.17591	0.091852	178.714	2.55426	0.34696	2.19529
19_right_B_Kopf	19	4	0			4.1494	6.5834	4.1853	6.4257	1.1569	3.0038	5.8913	22.179	3.87056	0.704327	1.07204	1.09071	0.278811	72.4162	73.59	149.397	64.8379	88.1801	136.158	87.7586	22.9207	13.8986	0.0159505	0.984049	0.240126	5.05125	0.235608	0.484725	0.644533	0.355774	0.367363	0.0491859	20.9239	0.115729	0.17115	0.0541333	85.4434	1.34078	0.268638	1.55938
20_right_B_Kopf	20	4	0			5.5737	7.039	5.6472	6.7967	2.1214	2.844	3.1851	10.5079	5.28221	1.74993	1.05518	2.1339	0.380609	84.0915	86.6574	182.609	90.1651	98.7781	155.656	98.1223	7.9572	7.11447	0.0296097	0.97039	0.249171	5.1121	0.23906	0.460499	0.630378	0.333391	0.364122	0.0722075	28.152	0.0907323	0.191031	0.0858714	136.625	2.20106	0.323562	2.11193
21_right_B_Kopf	21	4	0			5.698	6.9466	5.7291	6.7555	2.2438	2.8887	3.1283	11.0254	5.29075	1.82144	1.07697	2.15948	0.393787	85.0037	88.4755	175.531	90.709	99.9666	151.607	99.0446	8.3356	7.09742	0.0392402	0.96076	0.250793	5.12317	0.237626	0.484267	0.653298	0.330438	0.361245	0.07255	25.4748	0.0887417	0.197726	0.104044	138.547	2.41486	0.323102	2.14256
22_right_B_Kopf	22	4	0			5.3569	6.6091	5.4644	6.4047	1.9478	2.137	2.8601	9.3931	7.26669	1.87298	0.737186	2.23933	0.363606	66.0257	69.076	151.165	79.491	85.7995	137.231	84.6615	5.1705	4.80038	0.0441586	0.955841	0.259378	5.18256	0.246863	0.43678	0.616929	0.37231	0.429553	0.184192	41.9508	0.113347	0.327394	0.745554	257.529	5.50881	0.403108	2.13881
23_right_B_Kopf	23	4	0			4.4181	6.5933	4.6744	6.1438	1.4033	2.3151	4.6756	16.2795	5.11162	0.944927	0.864324	1.31401	0.317625	70.3087	74.4602	150.077	76.0861	88.9954	136.572	88.8253	12.7392	8.50153	0.0557546	0.944245	0.263889	5.21432	0.236652	0.468484	0.650393	0.343875	0.377525	0.0828313	24.4575	0.0946619	0.197193	0.123038	114.31	2.19978	0.311263	1.79797
24_right_B_Kopf	24	4	0			5.1742	7.7538	5.1873	7.7436	2.0486	2.8928	6.8515	23.9997	4.55348	0.755192	1.13632	1.13021	0.395926	105.527	112.513	255.922	96.6885	118.957	194.935	117.771	21.0825	15.5666	0.0620863	0.937914	0.2722	5.27386	0.247998	0.412341	0.604156	0.322364	0.396948	0.173468	56.3411	0.0595104	0.277304	0.376523	330.166	4.74345	0.412116	1.83635
25_right_B_Kopf	25	4	0			5.6861	7.0451	5.7135	6.9583	2.2467	2.8006	3.2032	9.9252	5.06459	1.77513	1.12272	2.1723	0.395121	87.0609	88.8198	183.181	91.7018	100.084	155.981	99.5407	7.8389	7.04571	0.019803	0.980197	0.242547	5.0674	0.236546	0.475272	0.638159	0.338313	0.352325	0.0464717	24.1294	0.0996623	0.16478	0.0544003	104.534	1.8509	0.305699	2.04065
26_right_B_Kopf	26	4	0			5.5364	6.762	5.6026	6.2257	2.1666	2.6772	3.1115	10.8291	5.60034	1.77933	0.988583	2.00087	0.391337	79.0487	83.5149	161.888	88.3559	96.0809	143.646	96.0905	7.7346	6.54245	0.0534779	0.946522	0.264261	5.21696	0.236727	0.488293	0.668939	0.321131	0.367609	0.0897356	24.2877	0.0858947	0.201816	0.10453	130.696	2.3521	0.328496	2.10232
01_post_Kopf	1	5	1			2.9454	5.3337	3.5354	5.3109	2.14	2.6465	4.308	14.1833	5.23084	0.683705	0.563083	1.2328	0.726557	36.2776	37.2567	86.0414	46.0118	57.41	94.2517	56.8577	10.8459	8.95442	0.0262798	0.97372	0.260206	5.18836	0.254199	0.42163	0.603254	0.4588	0.464363	0.10007	27.1737	0.181333	0.285429	0.249297	114.081	1.94501	0.300817	1.61217
02_post_Kopf	2	5	1			2.8022	5.4116	3.371	5.3688	1.3916	3.5418	4.6146	14.6378	4.41506	0.607247	0.634691	1.16344	0.49661	37.5949	39.0457	83.8155	47.0246	60.5728	92.6191	60.2863	13.2617	12.8365	0.0371565	0.962844	0.28549	5.37196	0.27069	0.448544	0.650906	0.40416	0.472864	0.189992	28.3753	0.156133	0.288417	0.264865	112.574	2.01255	0.324376	1.39106
04_post_Kopf	4	5	1			2.6965	5.5962	3.4823	5.5915	1.4594	3.6182	4.616	15.1785	3.74681	0.584164	0.71968	1.21133	0.54122	39.9964	41.414	97.4056	45.0355	61.5953	102.378	61.2397	16.2042	13.1174	0.03423	0.96577	0.26697	5.23623	0.254082	0.410617	0.598172	0.445418	0.451156	0.0638847	28.7732	0.195948	0.2181	0.0952921	77.6854	1.31036	0.273497	1.3803
06_post_Kopf	6	5	1			3.0243	4.7737	3.3748	4.6596	1.8667	2.3863	3.6538	11.6202	6.07807	0.827714	0.497576	1.27528	0.617234	26.3633	27.4544	59.1376	38.5263	46.6993	73.4052	46.1736	7.6473	6.84794	0.0397423	0.960258	0.263657	5.21267	0.251994	0.445796	0.629024	0.468195	0.513281	0.162805	24.0547	0.167066	0.380234	0.431052	122.11	2.077	0.305287	1.81704
07_post_Kopf	7	5	1			3.2202	5.4085	3.8857	5.3198	2.0409	2.9337	4.062	13.7436	5.2593	0.792762	0.612287	1.30965	0.633781	39.45	41.0337	90.208	50.0885	61.1248	97.2704	60.5413	10.4528	9.35935	0.0385951	0.961405	0.265282	5.22421	0.252949	0.437323	0.622402	0.418068	0.456455	0.118485	26.9942	0.146908	0.306043	0.220125	136.894	1.95963	0.304994	1.64702
08_post_Kopf	8	5	1			3.1085	5.1703	3.706	4.8519	1.4938	2.7388	4.0231	12.2877	4.56198	0.772663	0.681392	1.20601	0.480553	34.9366	35.1448	72.4478	43.1192	53.9755	84.0429	53.8932	10.774	8.65388	0.00592406	0.994076	0.238867	5.0429	0.237011	0.482231	0.641258	0.456138	0.457483	0.0382125	18.3096	0.191833	0.216333	0.0544955	44.6817	1.03677	0.259318	1.73605
09_post_Kopf	9	5	1			2.9298	5.4284	3.464	5.2542	1.4781	3.619	4.6687	15.1329	4.33353	0.627541	0.676077	1.12541	0.504505	38.2881	39.8805	84.1748	46.3145	60.4449	92.8836	60.2827	13.9682	13.2701	0.0399293	0.960071	0.276691	5.30661	0.258767	0.454864	0.649014	0.383498	0.443356	0.108897	20.536	0.125846	0.253989	0.162804	87.7345	1.55775	0.273994	1.36684
10_post_Kopf	10	5	1			3.017	4.7716	3.7356	4.6723	1.7311	2.4887	3.4221	11.1333	6.03717	0.881622	0.499737	1.36533	0.573782	25.6753	26.8987	59.0397	38.3209	46.2139	73.3241	45.6974	7.3765	6.68891	0.0454818	0.954518	0.268985	5.25067	0.254372	0.434882	0.623225	0.483334	0.508181	0.134368	22.7543	0.18836	0.360055	0.387037	110.09	1.9822	0.298827	2.04783
11_post_Kopf	11	5	1			3.6777	5.1458	4.0612	4.9436	1.7957	2.3153	3.3881	10.5497	6.33169	1.08548	0.58084	1.45911	0.488267	34.835	36.1749	77.9311	49.1608	56.0532	88.2317	55.8255	6.6647	6.16103	0.0370395	0.962961	0.266637	5.23386	0.251006	0.446997	0.632715	0.440921	0.475316	0.196049	25.9475	0.15634	0.30228	2.06776	112.239	5.65862	0.348649	1.87083
12_post_Kopf	12	5	1			2.6446	5.1071	3.2985	4.958	1.2214	3.0249	4.2426	14.895	5.17479	0.623344	0.511054	1.16862	0.461847	29.1918	30.2366	69.9724	38.6305	50.3507	82.1174	50.144	11.5135	10.0794	0.0345541	0.965446	0.274291	5.28906	0.260127	0.41719	0.610638	0.452408	0.4898	0.12039	25.2079	0.189993	0.284291	0.163507	85.7754	1.37343	0.281994	1.54854
13_post_Kopf	13	5	1			2.6674	5.9228	3.5291	5.7704	1.0045	3.9007	5.7532	19.8186	3.76908	0.463638	0.707705	1.00299	0.376584	46.6158	47.6113	110.526	46.598	67.9142	111.377	67.6308	21.0328	17.6255	0.0209089	0.979091	0.264891	5.22143	0.257573	0.421762	0.607226	0.391987	0.395293	0.0386719	17.6825	0.134492	0.16215	0.0379473	43.7145	0.877788	0.238228	1.23698
14_post_Kopf	14	5	1			2.8593	5.7085	3.5174	5.7084	1.7258	3.3364	4.6431	15.1099	4.00154	0.615817	0.714551	1.22944	0.603574	41.3359	42.0653	98.7069	46.9634	62.3742	103.288	62.0675	15.1041	12.1668	0.0173397	0.98266	0.260687	5.19174	0.255694	0.418774	0.600918	0.435724	0.445611	0.0887469	27.7543	0.183367	0.241923	0.152433	98.8454	1.61203	0.287848	1.43561
15_post_Kopf	15	5	1			2.8408	4.8863	3.2399	4.8191	1.6552	2.506	3.6715	11.9007	5.01853	0.773744	0.566062	1.31257	0.582653	28.9175	29.5882	65.2179	38.8181	48.6915	78.3541	48.3035	9.4854	7.22627	0.0226678	0.977332	0.251366	5.1271	0.245892	0.443398	0.616477	0.494824	0.495093	0.046351	23.6269	0.214955	0.254937	0.101061	58.9589	1.18544	0.26755	1.66921
16_post_Kopf	16	5	1			3.0976	5.2505	3.7631	5.2505	2.1313	2.7618	4.0468	13.2333	5.03383	0.765444	0.615357	1.29744	0.688049	36.7058	38.0121	82.5785	46.9571	57.9419	91.7055	57.4726	10.5155	8.77797	0.0343654	0.965635	0.262374	5.20361	0.251091	0.444496	0.626708	0.433353	0.466645	0.125418	26.0607	0.161289	0.308392	0.276883	125.055	2.05655	0.305183	1.62426
17_post_Kopf	17	5	1			2.9364	5.4264	3.4846	5.4101	1.7378	3.4584	4.9376	15.3903	4.19437	0.594702	0.700081	1.09569	0.591813	41.4123	43.0436	87.3515	48.1151	63.1248	95.206	62.7922	14.6771	13.4116	0.0378988	0.962101	0.26832	5.24589	0.253185	0.474088	0.65954	0.380733	0.427321	0.0948773	17.62	0.102248	0.243187	0.278243	84.2443	2.05728	0.270326	1.34313
18_post_Kopf	18	5	1			3.1945	5.9143	3.9969	5.8616	1.9371	2.925	4.3652	13.7619	4.48537	0.731811	0.712204	1.3428	0.606386	44.5784	47.5761	111.259	54.473	67.8639	111.868	66.7457	12.2727	10.0281	0.0630085	0.936991	0.277007	5.30893	0.257389	0.400673	0.596646	0.409983	0.487453	0.21423	45.439	0.150418	0.354216	0.729893	215.33	3.76037	0.363155	1.67353
19_post_Kopf	19	5	1			2.9114	4.7741	3.3338	4.6868	1.7997	2.4574	3.7095	11.4177	5.12079	0.78485	0.568545	1.26346	0.618156	27.6694	28.3223	60.7279	37.9798	47.2871	74.7153	46.8985	8.9187	7.15947	0.0230525	0.976947	0.251288	5.12656	0.245805	0.455629	0.627696	0.491135	0.495149	0.0901661	20.7357	0.210884	0.302174	0.255444	79.6621	1.65517	0.282313	1.8271
20_post_Kopf	20	5	1			2.925	5.0173	3.5073	5.0173	1.8454	2.8085	3.812	11.4661	4.77073	0.767314	0.613113	1.31619	0.630906	31.5447	32.3195	72.6796	41.8973	51.9587	84.2221	51.511	9.6137	8.40847	0.0239731	0.976027	0.256082	5.1596	0.250464	0.434024	0.611609	0.465706	0.474219	0.0892988	22.7684	0.186694	0.292002	0.204402	95.7046	1.63082	0.285018	1.69957
21_post_Kopf	21	5	1			3.1425	5.347	3.7585	5.3464	2.1265	2.7325	4.0145	13.6421	5.30945	0.782787	0.591869	1.33177	0.676691	37.4734	38.502	85.681	47.7365	58.4967	93.9883	58.0141	10.2776	8.61552	0.0267155	0.973285	0.259106	5.18066	0.251833	0.43736	0.617248	0.436191	0.456653	0.115499	24.8873	0.161843	0.276219	0.280967	106.594	2.10534	0.304023	1.64392
22_post_Kopf	22	5	1			2.8813	4.9749	3.5628	4.7096	1.9068	2.5568	3.5755	11.35	6.03475	0.805845	0.477452	1.31719	0.661785	25.2609	26.5935	65.9518	37.8916	46.1558	78.9409	45.4147	7.5231	7.17998	0.05011	0.94989	0.272371	5.2751	0.259091	0.383021	0.5753	0.502765	0.51787	0.593234	29.7975	0.209897	0.418182	2.00839	162.698	4.31985	0.450556	1.90549
23_post_Kopf	23	5	1			2.7811	4.7814	3.2288	4.6622	1.6142	2.6364	3.7513	11.7712	5.6335	0.74137	0.493672	1.24282	0.580418	24.5949	25.7407	59.1831	36.2573	45.1084	73.4428	44.6153	8.358	7.76753	0.0445132	0.955487	0.27241	5.27538	0.258183	0.415573	0.607484	0.476602	0.51791	0.172085	25.2056	0.180206	0.398369	0.473843	132.823	2.05304	0.302762	1.90091
24_post_Kopf	24	5	1			3.1897	5.1028	3.5919	5.0966	2.1674	2.5604	4.2405	15.1658	6.09613	0.752199	0.523234	1.20189	0.6795	34.1024	36.1154	80.5112	45.425	56.139	90.1685	55.3761	9.9511	8.52736	0.055738	0.944262	0.271088	5.26582	0.252971	0.423573	0.61414	0.41854	0.495767	0.218395	32.8007	0.108083	0.383206	0.548849	174.965	2.70635	0.336471	1.70556
25_post_Kopf	25	5	1			3.0524	5.306	3.6084	5.3009	1.9846	3.0932	4.0705	13.1539	4.6093	0.749883	0.662227	1.30227	0.650177	37.7542	38.4697	87.3866	46.4314	58.1924	95.2315	57.8465	11.4151	9.88885	0.0185991	0.981401	0.253252	5.14004	0.248342	0.432036	0.60743	0.449173	0.464648	0.083934	27.9114	0.194095	0.256458	0.234213	94.3509	1.92662	0.289831	1.51319
26_post_Kopf	26	5	1			2.9613	4.9854	3.4781	4.8899	1.7931	2.6305	3.9219	13.0043	5.08507	0.755068	0.582352	1.24682	0.605511	31.4707	32.6252	67.378	41.4429	51.8386	80.0749	51.6723	10.2294	8.10261	0.0353868	0.964613	0.259564	5.18386	0.243998	0.467077	0.6453	0.459734	0.4708	0.0854096	18.8446	0.194262	0.2841	0.141837	81.0332	1.39753	0.279076	1.72675
